# Supplementary material for: Beneficial Effects of an Online Mindfulness-Based Intervention on Sleep Quality in Italian Poor Sleepers during the COVID-19 Pandemic: A Randomized Trial
Source: Int J Environ Res Public Health. 2023 Feb 3;20(3):2724. doi: 10.3390/ijerph20032724 (PMC9914977; doi:10.3390/ijerph20032724)
Supplement: Supplementary file 1 [file ijerph-20-02724-s001.zip]

Archive with 3 entries (3 files):
- Data.txt
- Data_2.txt
- Suppplementary Material.pdf
